# Supplementary material for: Association between altered cognition and Loa loa microfilaremia: First evidence from a cross-sectional study in a rural area of the Republic of Congo
Source: PLoS Negl Trop Dis. 2023 Jun 20;17(6):e0011430. doi: 10.1371/journal.pntd.0011430 (PMC10313009; doi:10.1371/journal.pntd.0011430)
Supplement: S1 Data — (CSV) [file pntd.0011430.s005.csv]

ID	sex	birth_year	atherome	microangiopathie	hta	cipab	cipm1p	cipm1d	cipm2	ceim	circc	circi	catheromeec	catheromeic	annee_scol	Fluence	Score_total	Visuospatial	Attention	Language	Mémoire	Orientation	Abstraction	Executif	loamlfinal
1	Masculin	1972	0	0	1	750	895.5	809	774	92	622	521	0	0	10	9	22	3	6	3	2	5	2	1	39030
2	Féminin	1980	0	0	0	808	830.5	813	700	55.5	534	648	0	0	10	9	25	4	5	5	3	6	2	0	0
3	Féminin	1951	0	9	1	1020		1150	884	72.5	872	594	0	0	0	0	3	0	0	3	0	0	0	0	3990
4	Masculin	1996	0	0	0	984	1060	980.5	1026.5	55.5	812	665	0	0	13	8	22	4	3	5	3	6	0	1	1240
5	Masculin	1976	0	9	1	957		1100	1100	81.5	740	558	0	0	3	6	22	0	5	5	3	6	2	1	2210
6	Masculin	1983	0	0	0	698	825.5	755	831.5	96	762	542	0	0	8	6	17	3	2	5	0	5	2	0	250
7	Féminin	1987	0	0	0	726	781	783	809.5	69.5	801	551.5	0	0	7	0	18	0	6	4	2	5	1	0	670
8	Masculin	1973	0	0	0	750	880	868.5	822.5	87.5	829	510	0	0	4	9	17	1	4	5	0	5	2	0	0
9	Féminin	1959	0	0	1	1100	1050		957.5	78.5	666	609.5	0	0	0	0	11	0	0	4	0	5	2	0	0
10	Féminin	1968	0	9	1	787			764	62	700	643.5	0	0	0	0	7	0	0	2	0	4	1	0	1680
11	Masculin	1978	1	0	0	753	938	790	834.5	102	693	650	1	0	2	0	6	0	1	1	0	2	2	0	20980
12	Masculin	1958	0	0	1	788	1040	1105	937.5	77	714	615	0	0	0	3	9	0	2	3	0	2	2	0	0
13	Masculin	1980	0	0	0	903	939.5	910	975.5	69	678	698	0	0	3	0	16	2	2	4	0	6	2	0	31580
14	Masculin	1989	0	0	1	698	937	841.5	776	43	615	599.5	0	0	11	11	26	3	5	5	5	6	0	2	16100
15	Masculin	1988	1	0	0	649	876.5	732.5	890.5	87.5	863	738	1	0	2	4	20	0	5	3	5	5	1	1	0
16	Féminin	1966	0	9	0	1020		855	980	58	763	596.5	0	0	7	5	14	0	2	1	3	6	1	1	0
17	Féminin	1984	0	0	1	850	781	825	810	46	691	657.5	0	0	2	0	11	0	0	4	0	5	2	0	16090
18	Masculin	1995	0	0	0	794	793	847	763	35.5	752	689	0	0	10	8	18	3	3	4	0	5	2	1	8980
19	Féminin	1979	0	0	1	1000	771	913	915	52.5	747	621.5	0	0	6	6	16	1	3	4	0	6	2	0	12610
20	Masculin	2000	0	0	0	939	836	881	756	49.5	726	595.5	0	0	10	5	24	3	5	5	3	6	1	1	0
21	Féminin	1967	0	0	1	700	749	804	721	53.5	622	587.5	0	0	6	5	20	2	3	5	2	6	2	0	10260
22	Féminin	1962	0	0	0	827	950.5		823	77	861	639	0	0	6	5	13	0	2	5	0	4	2	0	1610
23	Masculin	1972	1	0	0	975	1050	995.5	1120	88.5	657	674	1	0	10	7	17	2	3	4	0	6	2	0	0
24	Féminin	1980	0	0	0	718	706.5	804.5	734	54	721	578.5	0	0	11	11	22	1	6	5	0	6	2	2	0
25	Masculin	1970	1	0	1	727	1050	946.5	785	74	765	562	0	1	0	0	8	0	0	3	0	3	2	0	82130
26	Masculin	1976	0	0	0	734	769.5	859	887	53.5	544	673	0	0	0	3	15	1	2	5	2	4	1	0	0
27	Masculin	1982	0	0	0	947	890.5	848	989	72	770	684.5	0	0	13	9	26	3	5	5	4	6	2	1	0
28	Masculin	1976	0	0	0	819	742	738	655	62.5	772	569	0	0	6	4	14	0	4	5	0	3	2	0	4780
29	Masculin	1979	0	0	1	1070	1070	1010		53	736	652	0	0	5	3	12	0	2	3	0	6	1	0	2220
30	Masculin	1972	1	0	0	814	840.5	827.5	810.5	73	678	515.5	0	1	8	7	15	2	2	3	0	6	2	0	680
31	Masculin	1963	0	0	0	915	925	921	877	82	772	607.5	0	0	2	0	13	0	4	4	0	3	2	0	0
32	Masculin	1969	1	0	0	1060	1050	1050	1145	105	763	591.5	1	0	11	8	19	4	2	4	2	5	2	0	12340
33	Masculin	1980	0	0	0	857	672.5	829	802	55	735	618.5	0	0	12	6	25	2	6	5	5	4	2	1	12410
34	Masculin	1966	0	0	0	557	641.5	704	666	81	712	541.5	0	0	10	8	18	4	2	5	0	6	0	1	1200
35	Masculin	1968	0	0	0	736	896		750	57.5	657	532	0	0	10	8	26	4	6	4	4	5	2	1	1980
36	Masculin	1986	0	0	0	781	928	800	906.5	80	688	522	0	0	6	3	17	2	2	5	0	6	2	0	18040
37	Masculin	1982	0	0	0	868	872	821		49.5	736	524.5	0	0	2	3	19	1	5	3	1	6	2	1	0
38	Masculin	1984	0	0	0	706	667.5	609.5	616.5	63	728	553.5	0	0	5	6	17	2	4	3	0	6	2	0	1320
39	Féminin	1956	1	0	1	912	954		750	105.5	787	599	1	0	0	3	9	0	0	3	0	6	0	0	8670
40	Féminin	1986	0	9	0	928		876	842	66	726	588	0	0	0	2	15	1	1	5	0	6	2	0	680
41	Masculin	1980	0	0	0	852	909.5	816.5	788	67	763	593.5	0	0	13	12	24	3	4	5	2	6	2	2	0
42	Féminin	1979	0	9	0	851		845	779	70	587	512.5	0	0	5	4	17	0	2	2	5	6	2	0	0
43	Féminin	1951	0	0	1	818	864	912		68	566	610.5	0	0	0	0	7	0	0	1	3	2	1	0	0
44	Féminin	1979	0	0	0	769	805	694.5	789	49.5	692	661	0	0	2	2	11	0	0	0	4	4	2	1	3190
45	Féminin	1949	1	1	1	1080	1150	1210	1160	61.5	884	748.5	0	1	0	0	7	0	0	3	0	3	1	0	25360
46	Masculin	1964	0	9	1	758		823.5	766.5	59.5	685	558	0	0	1	1	10	0	0	4	0	4	2	0	16380
47	Masculin	1946	0	0	1	819	1040	950	813	54	961	520	0	0	0	0	7	0	0	3	0	2	2	0	21090
48	Féminin	1964	0	9	0	735		766	799	63	801	581.5	0	0	3	1	10	0	1	0	0	6	2	1	0
49	Masculin	1972	0	0	0	771	964	947.5	1030	56.5	962	604.5	0	0	7	11	24	2	3	5	4	6	2	2	760
50	Masculin	1976	0	0	0	812	750.5	765	715	40	716	534	0	0	0	0	13	0	0	5	0	6	2	0	39710
51	Masculin	1957	0	0	1	739	835	887.5	884	64	667	644	0	0	0	3	10	1	1	5	0	2	1	0	10250
52	Masculin	1957	0	0	0	852	1030.5	1060	983	55.5	735	589	0	0	10	9	25	3	4	5	5	6	1	1	0
53	Masculin	1956	0	1	0	924	1135	1035	1012	59.5	762	569.5	0	0	10	6	18	4	2	4	0	6	2	0	26540
54	Masculin	1953	0	9	0	715		992	993	59.5	799	650	0	0	4	6	11	0	0	4	0	5	2	0	0
55	Masculin	1948	0	0	1	960	1054	1230	1165	82.5	735	698	0	0	6	3	23	4	5	5	0	6	2	1	0
56	Masculin	1955	0	0	0	847	978.5	931.5	862.5	79	759	690.5	0	0	0	0	9	0	0	3	0	5	1	0	9080
57	Féminin	1956	0	9	0	945				87.5	664	632	0	0	0	0	9	0	0	3	0	4	2	0	10560
58	Masculin	1972	0	9	1	881			704.5	65.5	644	583	0	0	10	9	19	2	4	4	0	6	2	1	40060
59	Masculin	1998		9	0										8	7	20	0	3	4	5	6	1	1	14400
60	Masculin	1986	0	0	0	905	958	862	853	51	751	626	0	0	6	8	17	4	1	5	0	5	2	0	0
61	Masculin	1973	0	0	0	1070	941.5	998	999	51.5	708	622	0	0	8	7	17	2	3	5	0	5	2	0	12700
62	Masculin	1994	0	0	0	909	936.5	1110	1050	54	800	571	0	0	5	0	8	0	0	4	0	2	2	0	17960
63	Masculin	2000	0	0	0	825	1090	1036.5	1004	66.5	778	598	0	0	7	3	17	2	1	3	3	6	2	0	0
64	Masculin	1957	0	0	0	720	835	790	822	41.5	684	562.5	0	0	3	7	13	0	3	4	0	5	1	0	0
65	Masculin	1951	0	0	0	824	919	992	918.5	77	712	675.5	0	0	10	9	26	4	5	5	4	5	2	1	8890
66	Féminin	1984	0	0	0	1160	875.5	820	871	68.5	858	643	0	0	3	7	17	0	2	3	5	6	1	0	1160
67	Féminin	1956	0	9	1	931				61.5	772	687.5	0	0	0	0	15	0	2	3	4	4	2	0	0
68	Masculin	1953	0	0	0	800	776	750		45.5	735	552.5	0	0	0	1	11	0	0	4	0	5	2	0	15500
69	Masculin	1964	0	0	1	910	798.5	792	728	46.5	714	568	0	0	0	0	12	0	0	5	0	5	2	0	19250
70	Masculin	1977	0	9	0	788				48	677	575	0	0	9	8	20	2	2	4	4	6	2	0	7680
71	Masculin	1972	0	0	0	795	818.5	787	741	50	765	605	0	0	3	7	15	2	1	4	0	6	2	0	12310
72	Féminin	1959	0	9	0	825				75.5	727	540	0	0	0	0	11	0	0	5	0	4	2	0	0
73	Masculin	1973	0	0	0	676	671	632	614	49	661	662.5	0	0	5	1	14	1	2	4	0	6	1	0	0
74	Masculin	1978	0	0	0	677	784	705.5	607.5	56.5	736	647.5	0	0	8	5	19	2	3	4	3	6	1	0	0
75	Féminin	1947	1	9	0	998				101	629	635.5	1	0	0	0	7	3	0	0	0	3	1	0	950
76	Féminin	1946	1	9	1	1030				75	765	722.5	1	0	0	0	7	3	0	0	0	3	1	0	3130
77	Féminin	1956	0	9	0	810				85	752	670.5	0	0	0	1	11	0	0	5	0	4	2	0	10800
78	Masculin	1990	0	0	0	939	1100	1030	1080	53	793	603	0	0	6	5	16	2	4	3	0	5	2	0	1390
79	Masculin	1991	0	0	0	692	797	698.5	779.5	44	741	610.5	0	0	2	5	18	0	5	3	3	6	1	0	3310
80	Masculin	1976	0	0	0	921	990	922	798	48.5	631	680	0	0	9	8	20	3	3	5	0	6	2	1	0
81	Masculin	1983	0	0	0	926	976	1030	954	41	780	586.5	0	0	11	10	19	3	5	5	0	6	0	0	2020
82	Masculin	1973	0	9	0	797	1180	1012.5	934	49.5	840	583.5	0	0	8	9	16	3	1	5	0	5	2	0	23910
83	Féminin	1954	1	0	0	1230	1050		1220	87.5	782	677	1	0	0	0	14	0	1	3	4	4	2	0	5840
84	Féminin	1949	0	9	0	1170				96	689	666.5	0	0	0	0	6	0	0	3	0	3	0	0	3820
85	Féminin	1954	0	0	1	1010	1000		1080	99	597	717.5	0	0	1	0	7	0	0	3	0	4	0	0	27350
86	Féminin	1954	0	9	1	917			758	75.5	655	707.5	0	0	0	0	10	0	0	5	0	3	2	0	1790
87	Féminin	1954	0	9	0	753				88.5	659	622.5	0	0	0	4	14	0	0	5	2	5	2	0	13480
88	Féminin	1973	0	9	0	803				55.5	776	655	0	0	5	3	11	0	0	3	0	6	2	0	52240
89	Féminin	1977	0	9	0	907	1150	1130	836	60	762	597.5	0	0	10	11	17	1	2	4	0	6	2	2	0
90	Féminin	1981	0	0	1	933	678		994	51.5	759	595.5	0	0	2	4	12	0	0	5	0	5	2	0	14300
91	Masculin	1994	0	0	0	831	775.5	748	775	45.5	684	538.5	0	0	0	0	15	1	2	3	3	4	2	0	46950
92	Masculin	1961	1	0	1	772	778	787.5	708.5	71.5	670	545.5	0	1	6	5	12	3	2	2	0	4	1	0	1250
93	Masculin	1972	0	0	0	841	787.5	772	802.5	52.5	702	730	0	0	0	0	10	0	1	3	0	4	2	0	0
94	Masculin	1953	1	0	0	916	1019	1008	955.5	75.5	730	600	1	0	2	8	10	0	0	5	0	3	2	0	4340
95	Féminin	1963	0	0	0	840	825	796	788	59	668	617	0	0	0	0	10	0	0	3	0	5	2	0	28680
96	Masculin	1960	0	0	1	840	1086.5	1084.5	1090	63.5	781	658	0	0	10	10	21	4	4	4	0	6	2	1	3630
97	Masculin	1998	0	9	0	1060		953	802	45	836	632	0	0	10	8	25	3	3	5	5	6	2	1	0
98	Masculin	1958	0	0	0	926	904.5	748	671	82.5	755	564	0	0	9	8	18	2	3	5	0	6	2	0	34870
99	Féminin	1961	1	9	0	748				90	641	509.5	1	0	0	0	12	0	2	4	0	4	2	0	0
100	Masculin	1949	1	0	0	978	974.5	990	1054	71	727	668	0	1	5	3	12	0	2	3	0	5	2	0	0
101	Féminin	1954	1	9	1	730				75	857	684.5	1	0	0	0	9	0	0	3	0	4	2	0	6190
102	Féminin	1950	0	1	0	996	1130	1060	1100	61	723	638.5	0	0	0	0	9	0	0	3	3	2	1	0	0
103	Masculin	1984	0	0	0	764	835.5	851	788	42.5	834	622.5	0	0	6	2	14	1	3	3	0	6	1	0	4710
104	Féminin	1981	0	0	0	672	675	655.5	535.5	48.5	657	535	0	0	5	4	16	0	5	3	2	5	1	0	0
105	Masculin	1963	1	0	0	858	765.5	899.5	787.5	73	752	624	0	1	11	7	13	2	4	1	0	4	2	0	4750
106	Féminin	1971	0	0	0	645	802	844.5	822	54.5	649	562	0	0	4	4	13	0	1	3	3	4	2	0	4180
107	Masculin	1987	0	0	0	765	667.5	730.5	896.5	46	684	572.5	0	0	6	10	19	2	3	4	3	5	2	0	24210
108	Masculin	1968	0	0	1	1060	878	837.5	819	52.5	871	643.5	0	0	10	8	28	3	6	5	5	6	2	1	0
109	Féminin	1982	0	0	1	565	649.5	781	708.5	52	694	493	0	0	2	8	12	0	1	4	0	5	2	0	19710
110	Masculin	1983	0	0	0	965	986	998	1001	49	763	584.5	0	0	8	3	26	4	4	5	4	6	2	1	3740
111	Masculin	1972	0	9	0	767		771	456	40	758	651	0	0	3	8	16	1	3	3	2	5	1	1	3840
112	Masculin	1992	0	0	0	732	1060	1002.5	919.5	49.5	721	569	0	0	3	5	20	2	2	3	5	6	2	0	1520
113	Féminin	1970	0	0	0	695	811	838	743	41	523	648	0	0	0	3	9	0	0	3	0	4	2	0	0
114	Masculin	1964	0	0	1	741	830.5	746	728	58	656	494.5	0	0	6	9	14	3	1	3	1	4	2	0	1750
115	Féminin	1956	0	0	1	677	927.5	974	790.5	94.5	675	569.5	0	0	2	0	11	0	1	4	0	4	2	0	0
116	Masculin	1953	1	9	1	750				125.5	794	754	1	0	0	0	13	0	3	5	0	5	0	0	0
117	Masculin	1949	1	1	1	1220	1255	1071.5	1195	104.5	757	686	1	1	7	5	10	1	0	3	0	4	2	0	0
118	Féminin	1962	1	9	1	891				113.5	730	617.5	1	0	0	0	9	0	0	4	1	3	1	0	3280
119	Masculin	1951	1	0	1	931	942	917.5	1020	95.5	966	610.5	1	0	6	6	20	3	5	5	0	5	2	0	3160
120	Féminin	1963	0	0	1	851	1020			80.5	982	599.5	0	0	7	5	28	3	6	5	5	6	2	1	3710
121	Masculin	1979	0	0	0	802	770	824	832.5	65	700	656	0	0	6	11	26	3	6	5	2	6	2	2	0
122	Féminin	1964	0	0	0	857	794.5	721	724	88.5	683	553	0	0	5	5	16	1	2	4	1	6	2	0	8510
123	Masculin	1975	0	0	0	714	954.5	939.5	922	66.5	786	576.5	0	0	8	10	21	3	4	4	2	6	2	0	10310
124	Masculin	1971	0	0	0	972	921.5	1002.5	947.5	58.5	718	586	0	0	6	3	15	2	0	4	2	5	2	0	0
125	Masculin	1974	1	0	0	863	1000	1007	910.5	71	706	707	2	0	7	2	21	1	5	3	3	6	2	1	0
126	Féminin	1973	0	0	1	1040	1023.5	1011	990	55	833	643	0	0	3	2	9	0	1	2	0	5	1	0	0
127	Masculin	1952	1	1	0	985	1210	1135	1135	77.5	845	595.5	1	1	4	8	28	4	6	5	5	6	2	0	12240
128	Masculin	1974	0	0	0	840	968	873	800.5	54	748	725	0	0	6	0	16	3	2	5	0	6	0	0	14500
129	Masculin	1962	0	0	0	714	830	888.5	845	57	674	638	0	0	7	7	20	4	4	5	0	6	1	0	17660
130	Masculin	1960	0	0	0	612	856	824	665	57.5	701	558	0	0	10	11	24	4	4	5	1	6	2	2	4450
131	Masculin	1955	1	0	0	894	986	859	946	119	731	704	2	0	8	5	25	4	5	4	4	6	2	0	3950
132	Masculin	1991	0	0	0	840	842	740	893	53	800	608.5	0	0	10	11	25	2	5	5	3	6	2	2	1770
133	Masculin	1968	0	9	0	818		810	772	51	683	532	0	0	0	0	7	1	1	5	0	0	0	0	4050
134	Féminin	1967	1	0	1	1070	922.5	1035	1015	83	726	603.5	0	1	0	0	13	1	0	4	0	6	2	0	5120
135	Masculin	1966	1	1	0	1410	1250	1360	1405	116.5	836	666	1	0	0	0	6	0	1	3	0	2	0	0	1090
136	Masculin	1995	0	0	0	814	924.5	1008.5	1017	59	850	664	0	0	7	7	18	2	5	4	0	6	1	0	0
137	Masculin	1962	1	0	0	818	814.5	884.5	933.5	69	797	583.5	1	0	0	0	10	0	1	3	0	4	2	0	0
138	Masculin	1983	0	0	0	845	934.5	812.5	869	70	754	560	0	0	7	6	18	2	5	4	0	5	2	0	850
139	Masculin	1986	0	0	0	750	835.5	909	892	60.5	762	686	0	0	3	3	18	2	3	4	1	6	2	0	0
140	Masculin	1977	0	0	0	985	1025	876.5	988	81.5	735	558	0	0	5	1	13	1	0	4	0	6	2	0	8180
141	Masculin	1990	0	0	0	830	866.5	886.5	905.5	50	758	668	0	0	10	8	25	4	4	4	5	6	2	0	8180
142	Masculin	1973	0	0	0	639	1006	943.5	1001	72	787	635.5	0	0	6	1	16	1	3	5	0	5	2	0	1810
143	Masculin	1995	0	9	0	1170	1135	1061	1135	71.5	803	653.5	0	0	5	4	18	1	5	3	1	6	2	0	14940
